# Supplementary material for: Investigation of Dengue Infection in Asymptomatic Individuals during a Recent Outbreak in La Réunion
Source: Viruses. 2023 Mar 14;15(3):742. doi: 10.3390/v15030742 (PMC10058293; doi:10.3390/v15030742)
Supplement: Supplementary file 1 [file viruses-15-00742-s001.zip]

Archive with 1 entries (1 files):
- viruses-2125161-supplementary.pdf
